# Supplementary material for: Discovery and Identification of Four Novel Species of Distoseptispora (Distoseptisporaceae, Distoseptisporales) on Decaying Wood from Hainan and Fujian Provinces, China
Source: J Fungi (Basel). 2025 Sep 11;11(9):667. doi: 10.3390/jof11090667 (PMC12470301; doi:10.3390/jof11090667)
Supplement: Supplementary file 1 [file jof-11-00667-s001.zip]

Archive with 2 entries (2 files):
- jof-3797300GenBank.pdf
- jof-3797300p-distance.xls
