# Supplementary material for: Discovery and Identification of Four Novel Species of Distoseptispora (Distoseptisporaceae, Distoseptisporales) on Decaying Wood from Hainan and Fujian Provinces, China
Source: J Fungi (Basel). 2025 Sep 11;11(9):667. doi: 10.3390/jof11090667 (PMC12470301; doi:10.3390/jof11090667)
Supplement: Supplementary file 1 [file jof-11-00667-s001.zip › jof-3797300p-distance.xls]

## Sheet: MatrixOutput
Distoseptispora_bawanglingensis_SAUCC_WZS13_1
Distoseptispora_bawanglingensis_SAUCC_WZS13_2	0
Distoseptispora_changjiangensis_SAUCC_WZS14_1	0	0
Distoseptispora_changjiangensis_SAUCC_WZS14_2	0	0	0
Distoseptispora_jianfenglingensis_SAUCC_WZS65_3	0.0599078	0.0599078	0.0599078	0.0599078
Distoseptispora_jianfenglingensis_SAUCC_WZS65_4	0.0599078	0.0599078	0.0599078	0.0599078	0
Distoseptispora_daanyuanensis_SAUCC_12326_1	0.00230415	0.00230415	0.00230415	0.00230415	0.0576037	0.0576037
Distoseptispora_daanyuanensis_SAUCC_12326_2	0.00230415	0.00230415	0.00230415	0.00230415	0.0576037	0.0576037	0
Aquapteridospora_fusiformis_MFLUCC_18_1606	0.0875576	0.0875576	0.0875576	0.0875576	0.09447	0.09447	0.0852535	0.0852535
Aquapteridospora_lignicola_MFLUCC_15_0377	0.0875576	0.0875576	0.0875576	0.0875576	0.09447	0.09447	0.0852535	0.0852535	0.0115207
Distoseptispora_adscendens_HKUCC_10820	0.00460829	0.00460829	0.00460829	0.00460829	0.0599078	0.0599078	0.00230415	0.00230415	0.0875576	0.0875576
Distoseptispora_amniculi_MFLUCC_17_2129	0.00921659	0.00921659	0.00921659	0.00921659	0.0552995	0.0552995	0.00691244	0.00691244	0.0921659	0.0921659	0.00921659
Distoseptispora_appendiculata_MFLUCC_18_0259	0.0760369	0.0760369	0.0760369	0.0760369	0.0668203	0.0668203	0.0737327	0.0737327	0.0875576	0.0875576	0.0760369	0.0760369
Distoseptispora_aqualignicola_KUNCC_21_10729	0.0576037	0.0576037	0.0576037	0.0576037	0.00691244	0.00691244	0.0552995	0.0552995	0.0921659	0.0921659	0.0576037	0.0529954	0.0668203
Distoseptispora_aquamyces_KUNCC_21_10732	0.0552995	0.0552995	0.0552995	0.0552995	0.00691244	0.00691244	0.0529954	0.0529954	0.0921659	0.0875576	0.0552995	0.0506912	0.0691244	0.00460829
Distoseptispora_aquatica_MFLUCC_18_0646	0.00230415	0.00230415	0.00230415	0.00230415	0.0576037	0.0576037	0	0	0.0852535	0.0852535	0.00230415	0.00691244	0.0737327	0.0552995	0.0529954
Distoseptispora_aquisubtropica_GZCC22_0075	0.00230415	0.00230415	0.00230415	0.00230415	0.0576037	0.0576037	0	0	0.0852535	0.0852535	0.00230415	0.00691244	0.0737327	0.0552995	0.0529954	0
Distoseptispora_arecacearum_MFLUCC_23_0212	0.0414747	0.0414747	0.0414747	0.0414747	0.0668203	0.0668203	0.0391705	0.0391705	0.101382	0.103687	0.0414747	0.0414747	0.0852535	0.0691244	0.0691244	0.0391705	0.0391705
Distoseptispora_atroviridis_GZCC_20_0511	0.0599078	0.0599078	0.0599078	0.0599078	0.0852535	0.0852535	0.0576037	0.0576037	0.0921659	0.0898618	0.0599078	0.0576037	0.0483871	0.0852535	0.0829493	0.0576037	0.0576037	0.0668203
Distoseptispora_atroviridis_GZCC19_0531	0.0599078	0.0599078	0.0599078	0.0599078	0.0852535	0.0852535	0.0576037	0.0576037	0.0921659	0.0898618	0.0599078	0.0576037	0.0483871	0.0852535	0.0829493	0.0576037	0.0576037	0.0668203	0
Distoseptispora_bambusae_MFLUCC_20_0091	0.0599078	0.0599078	0.0599078	0.0599078	0	0	0.0576037	0.0576037	0.09447	0.09447	0.0599078	0.0552995	0.0668203	0.00691244	0.00691244	0.0576037	0.0576037	0.0668203	0.0852535	0.0852535
Distoseptispora_bambusicola_GZCC_21_0667	0.016129	0.016129	0.016129	0.016129	0.062212	0.062212	0.0138249	0.0138249	0.09447	0.09447	0.016129	0.016129	0.078341	0.0599078	0.0576037	0.0138249	0.0138249	0.0414747	0.0668203	0.0668203	0.062212
Distoseptispora_bangkokensis_MFLUCC_18_0262	0.00691244	0.00691244	0.00691244	0.00691244	0.0529954	0.0529954	0.00460829	0.00460829	0.0898618	0.0898618	0.00691244	0.00230415	0.0737327	0.0506912	0.0483871	0.00460829	0.00460829	0.0391705	0.0599078	0.0599078	0.0529954	0.0138249
Distoseptispora_cangshanensis_MFLUCC_16_0970	0.016129	0.016129	0.016129	0.016129	0.062212	0.062212	0.0138249	0.0138249	0.0898618	0.0898618	0.016129	0.0115207	0.0737327	0.0599078	0.0576037	0.0138249	0.0138249	0.0483871	0.0691244	0.0691244	0.062212	0.0184332	0.00921659
Distoseptispora_caricis_CPC_36498	0.062212	0.062212	0.062212	0.062212	0.0806452	0.0806452	0.0599078	0.0599078	0.078341	0.0760369	0.062212	0.0668203	0.0391705	0.0806452	0.078341	0.0599078	0.0599078	0.078341	0.0253456	0.0253456	0.0806452	0.0691244	0.0645161	0.0691244
Distoseptispora_chinensis_GZCC_21_0665	0.00460829	0.00460829	0.00460829	0.00460829	0.0645161	0.0645161	0.00691244	0.00691244	0.0875576	0.0875576	0.00921659	0.0138249	0.0714286	0.062212	0.0599078	0.00691244	0.00691244	0.0460829	0.0599078	0.0599078	0.0645161	0.0207373	0.0115207	0.0207373	0.062212
Distoseptispora_clematidis_MFLUCC_17_2145	0.00460829	0.00460829	0.00460829	0.00460829	0.0645161	0.0645161	0.00691244	0.00691244	0.0921659	0.0921659	0.00921659	0.0138249	0.0806452	0.062212	0.0599078	0.00691244	0.00691244	0.0460829	0.0645161	0.0645161	0.0645161	0.0207373	0.0115207	0.0207373	0.0668203	0.00921659
Distoseptispora_clematidis_HJAUP_C1319	0	0	0	0	0.0599078	0.0599078	0.00230415	0.00230415	0.0875576	0.0875576	0.00460829	0.00921659	0.0760369	0.0576037	0.0552995	0.00230415	0.00230415	0.0414747	0.0599078	0.0599078	0.0599078	0.016129	0.00691244	0.016129	0.062212	0.00460829	0.00460829
Distoseptispora_chishuiensis_GZCC_23_0729	0.0737327	0.0737327	0.0737327	0.0737327	0.0691244	0.0691244	0.0714286	0.0714286	0.0829493	0.0829493	0.0737327	0.0691244	0.0253456	0.0691244	0.0714286	0.0714286	0.0714286	0.0829493	0.0414747	0.0414747	0.0691244	0.0806452	0.0714286	0.0760369	0.0414747	0.0691244	0.078341	0.0737327
Distoseptispora_crassispora_KUMCC_21_10726	0	0	0	0	0.0599078	0.0599078	0.00230415	0.00230415	0.0875576	0.0875576	0.00460829	0.00921659	0.0760369	0.0576037	0.0552995	0.00230415	0.00230415	0.0414747	0.0599078	0.0599078	0.0599078	0.016129	0.00691244	0.016129	0.062212	0.00460829	0.00460829	0	0.0737327
Distoseptispora_curvularia_KUMCC_21_10725	0.00460829	0.00460829	0.00460829	0.00460829	0.0645161	0.0645161	0.00691244	0.00691244	0.0875576	0.0875576	0.00921659	0.0138249	0.0806452	0.062212	0.0599078	0.00691244	0.00691244	0.0460829	0.0599078	0.0599078	0.0645161	0.0207373	0.0115207	0.0207373	0.062212	0.00921659	0.00921659	0.00460829	0.0737327	0.00460829
Distoseptispora_cylindricospora_DLUCC_1906	0.00921659	0.00921659	0.00921659	0.00921659	0.0552995	0.0552995	0.00691244	0.00691244	0.0875576	0.0875576	0.00921659	0.00460829	0.0714286	0.0529954	0.0506912	0.00691244	0.00691244	0.0368664	0.0576037	0.0576037	0.0552995	0.016129	0.00230415	0.0115207	0.062212	0.0138249	0.0138249	0.00921659	0.0691244	0.00921659	0.0138249
Distoseptispora_dehongensis_KUMCC_18_0090	0.0115207	0.0115207	0.0115207	0.0115207	0.0668203	0.0668203	0.00921659	0.00921659	0.0852535	0.0852535	0.0115207	0.0115207	0.0737327	0.0645161	0.062212	0.00921659	0.00921659	0.0437788	0.0529954	0.0529954	0.0668203	0.0230415	0.0138249	0.0230415	0.0552995	0.016129	0.016129	0.0115207	0.0668203	0.0115207	0.016129	0.0115207
Distoseptispora_dipterocarpi_MFLUCC_22_0104	0	0	0	0	0.0599078	0.0599078	0.00230415	0.00230415	0.0875576	0.0875576	0.00460829	0.00921659	0.0760369	0.0576037	0.0552995	0.00230415	0.00230415	0.0414747	0.0599078	0.0599078	0.0599078	0.016129	0.00691244	0.016129	0.062212	0.00460829	0.00460829	0	0.0737327	0	0.00460829	0.00921659	0.0115207
Distoseptispora_effusa_GZCC19_0532	0.0115207	0.0115207	0.0115207	0.0115207	0.0576037	0.0576037	0.00921659	0.00921659	0.09447	0.09447	0.0115207	0.0115207	0.078341	0.0552995	0.0529954	0.00921659	0.00921659	0.0368664	0.062212	0.062212	0.0576037	0.00460829	0.00921659	0.0184332	0.0645161	0.016129	0.016129	0.0115207	0.0760369	0.0115207	0.016129	0.0115207	0.0184332	0.0115207
Distoseptispora_eleiodoxae_MFLUCC_23_0214	0.00921659	0.00921659	0.00921659	0.00921659	0.0552995	0.0552995	0.00691244	0.00691244	0.0875576	0.0875576	0.00921659	0.00460829	0.0806452	0.0529954	0.0506912	0.00691244	0.00691244	0.0368664	0.0599078	0.0599078	0.0552995	0.016129	0.00691244	0.016129	0.0668203	0.0138249	0.0138249	0.00921659	0.0737327	0.00921659	0.0138249	0.00921659	0.0115207	0.00921659	0.0115207
Distoseptispora_euseptata_MFLUCC_20_0154	0.0552995	0.0552995	0.0552995	0.0552995	0.00691244	0.00691244	0.0529954	0.0529954	0.0875576	0.0875576	0.0552995	0.0506912	0.0599078	0.00921659	0.00921659	0.0529954	0.0529954	0.062212	0.078341	0.078341	0.00691244	0.0576037	0.0483871	0.0576037	0.0737327	0.0599078	0.0599078	0.0552995	0.062212	0.0552995	0.0599078	0.0506912	0.062212	0.0552995	0.0529954	0.0506912
Distoseptispora_euseptata_DLUCC_S2024	0.0552995	0.0552995	0.0552995	0.0552995	0.00691244	0.00691244	0.0529954	0.0529954	0.0875576	0.0875576	0.0552995	0.0506912	0.0599078	0.00921659	0.00921659	0.0529954	0.0529954	0.062212	0.078341	0.078341	0.00691244	0.0576037	0.0483871	0.0576037	0.0737327	0.0599078	0.0599078	0.0552995	0.062212	0.0552995	0.0599078	0.0506912	0.062212	0.0552995	0.0529954	0.0506912	0
Distoseptispora_fasciculata_KUMCC_19_0081	0	0	0	0	0.0599078	0.0599078	0.00230415	0.00230415	0.0875576	0.0875576	0.00460829	0.00921659	0.0760369	0.0576037	0.0552995	0.00230415	0.00230415	0.0414747	0.0599078	0.0599078	0.0599078	0.016129	0.00691244	0.016129	0.062212	0.00460829	0.00460829	0	0.0737327	0	0.00460829	0.00921659	0.0115207	0	0.0115207	0.00921659	0.0552995	0.0552995
Distoseptispora_fluminicola_DLUCC_0391	0	0	0	0	0.0599078	0.0599078	0.00230415	0.00230415	0.0875576	0.0875576	0.00460829	0.00921659	0.0760369	0.0576037	0.0552995	0.00230415	0.00230415	0.0414747	0.0599078	0.0599078	0.0599078	0.016129	0.00691244	0.016129	0.062212	0.00460829	0.00460829	0	0.0737327	0	0.00460829	0.00921659	0.0115207	0	0.0115207	0.00921659	0.0552995	0.0552995	0
Distoseptispora_fluminicola_DLUCC_0999	0	0	0	0	0.0599078	0.0599078	0.00230415	0.00230415	0.0875576	0.0875576	0.00460829	0.00921659	0.0760369	0.0576037	0.0552995	0.00230415	0.00230415	0.0414747	0.0599078	0.0599078	0.0599078	0.016129	0.00691244	0.016129	0.062212	0.00460829	0.00460829	0	0.0737327	0	0.00460829	0.00921659	0.0115207	0	0.0115207	0.00921659	0.0552995	0.0552995	0	0
Distoseptispora_fujianensis_HJAUP_C2509	0.0668203	0.0668203	0.0668203	0.0668203	0.0691244	0.0691244	0.0645161	0.0645161	0.0875576	0.0875576	0.0668203	0.0645161	0.0253456	0.0691244	0.0714286	0.0645161	0.0645161	0.0806452	0.0322581	0.0322581	0.0691244	0.0737327	0.0645161	0.0737327	0.0322581	0.062212	0.0714286	0.0668203	0.0184332	0.0668203	0.0668203	0.062212	0.062212	0.0668203	0.0691244	0.0691244	0.062212	0.062212	0.0668203	0.0668203	0.0668203
Distoseptispora_fusiformis_GZCC_20_0512	0.0760369	0.0760369	0.0760369	0.0760369	0.09447	0.09447	0.0737327	0.0737327	0.101382	0.0990783	0.0760369	0.078341	0.0645161	0.09447	0.0921659	0.0737327	0.0737327	0.0875576	0.0506912	0.0506912	0.09447	0.0829493	0.078341	0.0875576	0.0483871	0.078341	0.0806452	0.0760369	0.0599078	0.0760369	0.0806452	0.0760369	0.0668203	0.0760369	0.078341	0.078341	0.0898618	0.0898618	0.0760369	0.0760369	0.0760369	0.0506912
Distoseptispora_ganzhouensis_HJAUP_C1090	0	0	0	0	0.0599078	0.0599078	0.00230415	0.00230415	0.0875576	0.0875576	0.00460829	0.00921659	0.0760369	0.0576037	0.0552995	0.00230415	0.00230415	0.0414747	0.0599078	0.0599078	0.0599078	0.016129	0.00691244	0.016129	0.062212	0.00460829	0.00460829	0	0.0737327	0	0.00460829	0.00921659	0.0115207	0	0.0115207	0.00921659	0.0552995	0.0552995	0	0	0	0.0668203	0.0760369
Distoseptispora_gasaensis_HJAUP_C2034	0.0138249	0.0138249	0.0138249	0.0138249	0.0599078	0.0599078	0.0115207	0.0115207	0.0967742	0.0967742	0.0138249	0.0138249	0.0852535	0.0576037	0.0552995	0.0115207	0.0115207	0.0437788	0.0691244	0.0691244	0.0599078	0.0115207	0.0115207	0.0207373	0.0714286	0.0184332	0.0184332	0.0138249	0.0829493	0.0138249	0.0184332	0.0138249	0.0207373	0.0138249	0.00691244	0.0138249	0.0552995	0.0552995	0.0138249	0.0138249	0.0138249	0.0760369	0.0852535	0.0138249
Distoseptispora_guanshanensis_HJAUP_C1063	0.00460829	0.00460829	0.00460829	0.00460829	0.0599078	0.0599078	0.00230415	0.00230415	0.0875576	0.0875576	0.00460829	0.00921659	0.0760369	0.0576037	0.0552995	0.00230415	0.00230415	0.0414747	0.0599078	0.0599078	0.0599078	0.016129	0.00691244	0.016129	0.062212	0.00921659	0.00921659	0.00460829	0.0737327	0.00460829	0.00921659	0.00921659	0.0115207	0.00460829	0.0115207	0.00921659	0.0552995	0.0552995	0.00460829	0.00460829	0.00460829	0.0668203	0.0760369	0.00460829	0.0138249
Distoseptispora_guizhouensis_GZCC21_0666	0.00691244	0.00691244	0.00691244	0.00691244	0.062212	0.062212	0.00921659	0.00921659	0.0898618	0.0898618	0.0115207	0.016129	0.0737327	0.0599078	0.0576037	0.00921659	0.00921659	0.0460829	0.062212	0.062212	0.062212	0.0184332	0.0138249	0.0230415	0.0645161	0.00230415	0.0115207	0.00691244	0.0714286	0.00691244	0.0115207	0.016129	0.0184332	0.00691244	0.0138249	0.016129	0.0576037	0.0576037	0.00691244	0.00691244	0.00691244	0.0645161	0.0806452	0.00691244	0.016129	0.0115207
Distoseptispora_guttulata_MFLU_17_0852	0.016129	0.016129	0.016129	0.016129	0.062212	0.062212	0.0138249	0.0138249	0.0898618	0.0898618	0.016129	0.0115207	0.078341	0.0599078	0.0576037	0.0138249	0.0138249	0.0345622	0.0576037	0.0576037	0.062212	0.0138249	0.0138249	0.0230415	0.0645161	0.0207373	0.0207373	0.016129	0.0714286	0.016129	0.0207373	0.0115207	0.0138249	0.016129	0.00921659	0.00691244	0.0576037	0.0576037	0.016129	0.016129	0.016129	0.0668203	0.0760369	0.016129	0.016129	0.016129	0.0230415
Distoseptispora_hainanensis_GZCC_22_2047	0.00460829	0.00460829	0.00460829	0.00460829	0.0645161	0.0645161	0.00691244	0.00691244	0.0875576	0.0875576	0.00921659	0.0138249	0.0714286	0.062212	0.0599078	0.00691244	0.00691244	0.0460829	0.0599078	0.0599078	0.0645161	0.0207373	0.0115207	0.0207373	0.062212	0	0.00921659	0.00460829	0.0691244	0.00460829	0.00921659	0.0138249	0.016129	0.00460829	0.016129	0.0138249	0.0599078	0.0599078	0.00460829	0.00460829	0.00460829	0.062212	0.078341	0.00460829	0.0184332	0.00921659	0.00230415	0.0207373
Distoseptispora_hyalina_MFLUCC_17_2128	0.0645161	0.0645161	0.0645161	0.0645161	0.0207373	0.0207373	0.062212	0.062212	0.0921659	0.0921659	0.0645161	0.0599078	0.062212	0.0184332	0.0230415	0.062212	0.062212	0.0737327	0.0806452	0.0806452	0.0207373	0.0714286	0.0576037	0.062212	0.0714286	0.0691244	0.0691244	0.0645161	0.0645161	0.0645161	0.0691244	0.0599078	0.0668203	0.0645161	0.0668203	0.0599078	0.0138249	0.0138249	0.0645161	0.0645161	0.0645161	0.0645161	0.0875576	0.0645161	0.0691244	0.0645161	0.0714286	0.0668203	0.0691244
Distoseptispora_hydei_MFLUCC_20_0481	0.0115207	0.0115207	0.0115207	0.0115207	0.0576037	0.0576037	0.00921659	0.00921659	0.09447	0.09447	0.0115207	0.00691244	0.0829493	0.0552995	0.0529954	0.00921659	0.00921659	0.0414747	0.062212	0.062212	0.0576037	0.00921659	0.00921659	0.0184332	0.0691244	0.016129	0.016129	0.0115207	0.0760369	0.0115207	0.016129	0.0115207	0.0138249	0.0115207	0.00460829	0.00691244	0.0529954	0.0529954	0.0115207	0.0115207	0.0115207	0.0714286	0.0806452	0.0115207	0.00691244	0.0115207	0.0138249	0.00921659	0.016129
Distoseptispora_jinghongensis_HJAUP_C2120	0.0115207	0.0115207	0.0115207	0.0115207	0.0552995	0.0552995	0.00921659	0.00921659	0.0921659	0.0921659	0.0115207	0.00230415	0.0760369	0.0529954	0.0506912	0.00921659	0.00921659	0.0437788	0.0599078	0.0599078	0.0552995	0.0184332	0.00460829	0.0138249	0.0668203	0.016129	0.016129	0.0115207	0.0714286	0.0115207	0.016129	0.00691244	0.0138249	0.0115207	0.0138249	0.00691244	0.0506912	0.0506912	0.0115207	0.0115207	0.0115207	0.0645161	0.078341	0.0115207	0.016129	0.0115207	0.0184332	0.0138249	0.016129
Distoseptispora_lancangjiangensis_DLUCC_1864	0.0576037	0.0576037	0.0576037	0.0576037	0.00921659	0.00921659	0.0552995	0.0552995	0.09447	0.0898618	0.0576037	0.0529954	0.0668203	0.00691244	0.00230415	0.0552995	0.0552995	0.0714286	0.0806452	0.0806452	0.00921659	0.0599078	0.0506912	0.0599078	0.0760369	0.062212	0.062212	0.0576037	0.0691244	0.0576037	0.062212	0.0529954	0.0645161	0.0576037	0.0552995	0.0529954	0.0115207	0.0115207	0.0576037	0.0576037	0.0576037	0.0691244	0.0898618	0.0576037	0.0576037	0.0576037	0.0599078	0.0599078	0.062212
Distoseptispora_lanceolatispora_GZCC_22_2045	0.0737327	0.0737327	0.0737327	0.0737327	0.0760369	0.0760369	0.0714286	0.0714286	0.09447	0.09447	0.0737327	0.0714286	0.0322581	0.0760369	0.078341	0.0714286	0.0714286	0.0875576	0.0391705	0.0391705	0.0760369	0.0806452	0.0714286	0.0806452	0.0391705	0.0691244	0.078341	0.0737327	0.0253456	0.0737327	0.0737327	0.0691244	0.0691244	0.0737327	0.0760369	0.0760369	0.0691244	0.0691244	0.0737327	0.0737327	0.0737327	0.00691244	0.0529954	0.0737327	0.0829493	0.0737327	0.0714286	0.0737327	0.0691244
Distoseptispora_leonensis_HKUCC_10822	0.062212	0.062212	0.062212	0.062212	0.0852535	0.0852535	0.0599078	0.0599078	0.0921659	0.0898618	0.0576037	0.0645161	0.0483871	0.0852535	0.0829493	0.0599078	0.0599078	0.0691244	0.00691244	0.00691244	0.0852535	0.0691244	0.062212	0.0714286	0.0253456	0.062212	0.0668203	0.062212	0.0483871	0.062212	0.062212	0.0599078	0.0599078	0.062212	0.0645161	0.0668203	0.078341	0.078341	0.062212	0.062212	0.062212	0.0345622	0.0529954	0.062212	0.0714286	0.062212	0.0645161	0.0645161	0.062212
Distoseptispora_licualae_MFLUCC_14_1163A	0.0599078	0.0599078	0.0599078	0.0599078	0.0529954	0.0529954	0.0576037	0.0576037	0.0852535	0.078341	0.0599078	0.0552995	0.0691244	0.0483871	0.0460829	0.0576037	0.0576037	0.0760369	0.0576037	0.0576037	0.0529954	0.0668203	0.0529954	0.062212	0.062212	0.0645161	0.0645161	0.0599078	0.0714286	0.0599078	0.0645161	0.0506912	0.0576037	0.0599078	0.062212	0.0552995	0.0506912	0.0506912	0.0599078	0.0599078	0.0599078	0.0645161	0.0691244	0.0599078	0.0645161	0.0599078	0.0668203	0.0576037	0.0645161
Distoseptispora_licualae_MFLUCC_14_1163B	0.0599078	0.0599078	0.0599078	0.0599078	0.0529954	0.0529954	0.0576037	0.0576037	0.0852535	0.078341	0.0599078	0.0552995	0.0691244	0.0483871	0.0460829	0.0576037	0.0576037	0.0760369	0.0576037	0.0576037	0.0529954	0.0668203	0.0529954	0.062212	0.062212	0.0645161	0.0645161	0.0599078	0.0714286	0.0599078	0.0645161	0.0506912	0.0576037	0.0599078	0.062212	0.0552995	0.0506912	0.0506912	0.0599078	0.0599078	0.0599078	0.0645161	0.0691244	0.0599078	0.0645161	0.0599078	0.0668203	0.0576037	0.0645161
Distoseptispora_lignicola_MFLUCC_18_0198	0.0115207	0.0115207	0.0115207	0.0115207	0.0576037	0.0576037	0.00921659	0.00921659	0.09447	0.09447	0.0115207	0.0115207	0.0737327	0.0552995	0.0529954	0.00921659	0.00921659	0.0483871	0.0529954	0.0529954	0.0576037	0.0230415	0.0138249	0.0230415	0.0599078	0.016129	0.016129	0.0115207	0.0668203	0.0115207	0.016129	0.016129	0.0138249	0.0115207	0.0184332	0.0115207	0.0529954	0.0529954	0.0115207	0.0115207	0.0115207	0.062212	0.0714286	0.0115207	0.0207373	0.0115207	0.0184332	0.0184332	0.016129
Distoseptispora_lignicola_GZCC19_0529	0.0115207	0.0115207	0.0115207	0.0115207	0.0576037	0.0576037	0.00921659	0.00921659	0.09447	0.09447	0.0115207	0.0115207	0.0737327	0.0552995	0.0529954	0.00921659	0.00921659	0.0483871	0.0529954	0.0529954	0.0576037	0.0230415	0.0138249	0.0230415	0.0599078	0.016129	0.016129	0.0115207	0.0668203	0.0115207	0.016129	0.016129	0.0138249	0.0115207	0.0184332	0.0115207	0.0529954	0.0529954	0.0115207	0.0115207	0.0115207	0.062212	0.0714286	0.0115207	0.0207373	0.0115207	0.0184332	0.0184332	0.016129
Distoseptispora_liupanshuiensis_GZCC_23_0730	0.0576037	0.0576037	0.0576037	0.0576037	0.00230415	0.00230415	0.0552995	0.0552995	0.0921659	0.0921659	0.0576037	0.0529954	0.0645161	0.00460829	0.00460829	0.0552995	0.0552995	0.0645161	0.0829493	0.0829493	0.00230415	0.0599078	0.0506912	0.0599078	0.078341	0.062212	0.062212	0.0576037	0.0668203	0.0576037	0.062212	0.0529954	0.0645161	0.0576037	0.0552995	0.0529954	0.00460829	0.00460829	0.0576037	0.0576037	0.0576037	0.0668203	0.0921659	0.0576037	0.0576037	0.0576037	0.0599078	0.0599078	0.062212
Distoseptispora_lignicola_HFJAU_0705	0.00691244	0.00691244	0.00691244	0.00691244	0.0576037	0.0576037	0.00460829	0.00460829	0.0852535	0.0875576	0.00691244	0.0115207	0.0737327	0.0552995	0.0552995	0.00460829	0.00460829	0.0391705	0.0599078	0.0599078	0.0576037	0.0184332	0.00921659	0.0184332	0.062212	0.0115207	0.0115207	0.00691244	0.0714286	0.00691244	0.0115207	0.0115207	0.0138249	0.00691244	0.0138249	0.0115207	0.0529954	0.0529954	0.00691244	0.00691244	0.00691244	0.0645161	0.0760369	0.00691244	0.016129	0.00230415	0.0138249	0.0184332	0.0115207
Distoseptispora_longnanensis_HJAUP_C1040	0.00460829	0.00460829	0.00460829	0.00460829	0.0599078	0.0599078	0.00230415	0.00230415	0.0875576	0.0875576	0.00460829	0.00921659	0.0760369	0.0576037	0.0552995	0.00230415	0.00230415	0.0414747	0.0599078	0.0599078	0.0599078	0.016129	0.00691244	0.016129	0.062212	0.00921659	0.00921659	0.00460829	0.0737327	0.00460829	0.00921659	0.00921659	0.0115207	0.00460829	0.0115207	0.00921659	0.0552995	0.0552995	0.00460829	0.00460829	0.00460829	0.0668203	0.0760369	0.00460829	0.0138249	0	0.0115207	0.016129	0.00921659
Distoseptispora_martinii_CGMCC_3_18651	0.00921659	0.00921659	0.00921659	0.00921659	0.0552995	0.0552995	0.00691244	0.00691244	0.078341	0.078341	0.00921659	0.0138249	0.0760369	0.0529954	0.0506912	0.00691244	0.00691244	0.0368664	0.0599078	0.0599078	0.0552995	0.0207373	0.0115207	0.0207373	0.062212	0.0138249	0.0138249	0.00921659	0.0691244	0.00921659	0.00921659	0.0138249	0.016129	0.00921659	0.016129	0.00921659	0.0506912	0.0506912	0.00921659	0.00921659	0.00921659	0.0668203	0.0760369	0.00921659	0.0184332	0.00921659	0.016129	0.016129	0.0138249
Distoseptispora_meilingensis_JAUCC_4727	0.0576037	0.0576037	0.0576037	0.0576037	0.00921659	0.00921659	0.0552995	0.0552995	0.0898618	0.0852535	0.0576037	0.0529954	0.0668203	0.00691244	0.00230415	0.0552995	0.0552995	0.0714286	0.0852535	0.0852535	0.00921659	0.0552995	0.0506912	0.0552995	0.0806452	0.062212	0.062212	0.0576037	0.0737327	0.0576037	0.062212	0.0529954	0.0645161	0.0576037	0.0552995	0.0529954	0.0115207	0.0115207	0.0576037	0.0576037	0.0576037	0.0737327	0.09447	0.0576037	0.0576037	0.0576037	0.0599078	0.0599078	0.062212
Distoseptispora_meilingensis_JAUCC_4728	0.0576037	0.0576037	0.0576037	0.0576037	0.00921659	0.00921659	0.0552995	0.0552995	0.0898618	0.0852535	0.0576037	0.0529954	0.0668203	0.00691244	0.00230415	0.0552995	0.0552995	0.0714286	0.0852535	0.0852535	0.00921659	0.0552995	0.0506912	0.0552995	0.0806452	0.062212	0.062212	0.0576037	0.0737327	0.0576037	0.062212	0.0529954	0.0645161	0.0576037	0.0552995	0.0529954	0.0115207	0.0115207	0.0576037	0.0576037	0.0576037	0.0737327	0.09447	0.0576037	0.0576037	0.0576037	0.0599078	0.0599078	0.062212
Distoseptispora_menghaiensis_HJAUP_C2045	0.0138249	0.0138249	0.0138249	0.0138249	0.0599078	0.0599078	0.0115207	0.0115207	0.0921659	0.0921659	0.0138249	0.0138249	0.0714286	0.0576037	0.0552995	0.0115207	0.0115207	0.0506912	0.0552995	0.0552995	0.0599078	0.0207373	0.016129	0.0207373	0.062212	0.0184332	0.0184332	0.0138249	0.0691244	0.0138249	0.0184332	0.0184332	0.016129	0.0138249	0.0207373	0.0138249	0.0552995	0.0552995	0.0138249	0.0138249	0.0138249	0.0645161	0.0737327	0.0138249	0.0230415	0.0138249	0.0207373	0.0207373	0.0184332
Distoseptispora_menglunensis_HJAUP_C2170	0	0	0	0	0.0599078	0.0599078	0.00230415	0.00230415	0.0875576	0.0875576	0.00460829	0.00921659	0.0760369	0.0576037	0.0552995	0.00230415	0.00230415	0.0414747	0.0599078	0.0599078	0.0599078	0.016129	0.00691244	0.016129	0.062212	0.00460829	0.00460829	0	0.0737327	0	0.00460829	0.00921659	0.0115207	0	0.0115207	0.00921659	0.0552995	0.0552995	0	0	0	0.0668203	0.0760369	0	0.0138249	0.00460829	0.00691244	0.016129	0.00460829
Distoseptispora_mengsongensis_HJAUP_C2126	0	0	0	0	0.0599078	0.0599078	0.00230415	0.00230415	0.0875576	0.0875576	0.00460829	0.00921659	0.0760369	0.0576037	0.0552995	0.00230415	0.00230415	0.0414747	0.0599078	0.0599078	0.0599078	0.016129	0.00691244	0.016129	0.062212	0.00460829	0.00460829	0	0.0737327	0	0.00460829	0.00921659	0.0115207	0	0.0115207	0.00921659	0.0552995	0.0552995	0	0	0	0.0668203	0.0760369	0	0.0138249	0.00460829	0.00691244	0.016129	0.00460829
Distoseptispora_multiseptata_MFLUCC_15_0609	0.00460829	0.00460829	0.00460829	0.00460829	0.0645161	0.0645161	0.00691244	0.00691244	0.0875576	0.0875576	0.00921659	0.0138249	0.0714286	0.062212	0.0599078	0.00691244	0.00691244	0.0460829	0.0599078	0.0599078	0.0645161	0.0207373	0.0115207	0.0207373	0.062212	0	0.00921659	0.00460829	0.0691244	0.00460829	0.00921659	0.0138249	0.016129	0.00460829	0.016129	0.0138249	0.0599078	0.0599078	0.00460829	0.00460829	0.00460829	0.062212	0.078341	0.00460829	0.0184332	0.00921659	0.00230415	0.0207373	0
Distoseptispora_multiseptata_MFLU_17_0856	0.00460829	0.00460829	0.00460829	0.00460829	0.0645161	0.0645161	0.00691244	0.00691244	0.0875576	0.0875576	0.00921659	0.0138249	0.0714286	0.062212	0.0599078	0.00691244	0.00691244	0.0460829	0.0599078	0.0599078	0.0645161	0.0207373	0.0115207	0.0207373	0.062212	0	0.00921659	0.00460829	0.0691244	0.00460829	0.00921659	0.0138249	0.016129	0.00460829	0.016129	0.0138249	0.0599078	0.0599078	0.00460829	0.00460829	0.00460829	0.062212	0.078341	0.00460829	0.0184332	0.00921659	0.00230415	0.0207373	0
Distoseptispora_nabanheensis_HJAUP_C2003	0	0	0	0	0.0599078	0.0599078	0.00230415	0.00230415	0.0875576	0.0875576	0.00460829	0.00921659	0.0760369	0.0576037	0.0552995	0.00230415	0.00230415	0.0414747	0.0599078	0.0599078	0.0599078	0.016129	0.00691244	0.016129	0.062212	0.00460829	0.00460829	0	0.0737327	0	0.00460829	0.00921659	0.0115207	0	0.0115207	0.00921659	0.0552995	0.0552995	0	0	0	0.0668203	0.0760369	0	0.0138249	0.00460829	0.00691244	0.016129	0.00460829
Distoseptispora_nanchangensis_HJAUP_C1074	0.00230415	0.00230415	0.00230415	0.00230415	0.0576037	0.0576037	0	0	0.0852535	0.0852535	0.00230415	0.00691244	0.0737327	0.0552995	0.0529954	0	0	0.0391705	0.0576037	0.0576037	0.0576037	0.0138249	0.00460829	0.0138249	0.0599078	0.00691244	0.00691244	0.00230415	0.0714286	0.00230415	0.00691244	0.00691244	0.00921659	0.00230415	0.00921659	0.00691244	0.0529954	0.0529954	0.00230415	0.00230415	0.00230415	0.0645161	0.0737327	0.00230415	0.0115207	0.00230415	0.00921659	0.0138249	0.00691244
Distoseptispora_nanpingensis_HJAUP_C2517	0.00230415	0.00230415	0.00230415	0.00230415	0.0576037	0.0576037	0	0	0.0852535	0.0852535	0.00230415	0.00691244	0.0737327	0.0552995	0.0529954	0	0	0.0391705	0.0576037	0.0576037	0.0576037	0.0138249	0.00460829	0.0138249	0.0599078	0.00691244	0.00691244	0.00230415	0.0714286	0.00230415	0.00691244	0.00691244	0.00921659	0.00230415	0.00921659	0.00691244	0.0529954	0.0529954	0.00230415	0.00230415	0.00230415	0.0645161	0.0737327	0.00230415	0.0115207	0.00230415	0.00921659	0.0138249	0.00691244
Distoseptispora_narathiwatensis_MFLUCC_23_0216	0.078341	0.078341	0.078341	0.078341	0.0829493	0.0829493	0.0760369	0.0760369	0.12212	0.117512	0.078341	0.0691244	0.0760369	0.078341	0.078341	0.0760369	0.0760369	0.0898618	0.0714286	0.0714286	0.0829493	0.078341	0.0714286	0.0760369	0.0829493	0.078341	0.0829493	0.078341	0.0691244	0.078341	0.0829493	0.0691244	0.0760369	0.078341	0.0760369	0.0691244	0.0806452	0.0806452	0.078341	0.078341	0.078341	0.0691244	0.0852535	0.078341	0.0829493	0.078341	0.0806452	0.0668203	0.078341
Distoseptispora_neorostrata_MFLUCC_18_0376	0.0714286	0.0714286	0.0714286	0.0714286	0.0668203	0.0668203	0.0691244	0.0691244	0.0806452	0.0806452	0.0714286	0.0714286	0.0138249	0.0668203	0.0691244	0.0691244	0.0691244	0.0806452	0.0391705	0.0391705	0.0668203	0.078341	0.0691244	0.0737327	0.0345622	0.0668203	0.0760369	0.0714286	0.0115207	0.0714286	0.0714286	0.0668203	0.0691244	0.0714286	0.0737327	0.0760369	0.0599078	0.0599078	0.0714286	0.0714286	0.0714286	0.0184332	0.062212	0.0714286	0.0806452	0.0714286	0.0691244	0.0737327	0.0668203
Distoseptispora_nonrostrata_KUNCC_21_10730	0.00921659	0.00921659	0.00921659	0.00921659	0.0552995	0.0552995	0.00691244	0.00691244	0.0921659	0.0921659	0.00921659	0.00921659	0.0806452	0.0529954	0.0506912	0.00691244	0.00691244	0.0391705	0.0645161	0.0645161	0.0552995	0.00691244	0.00691244	0.016129	0.0668203	0.0138249	0.0138249	0.00921659	0.078341	0.00921659	0.0138249	0.00921659	0.016129	0.00921659	0.00230415	0.00921659	0.0506912	0.0506912	0.00921659	0.00921659	0.00921659	0.0714286	0.0806452	0.00921659	0.00460829	0.00921659	0.0115207	0.0115207	0.0138249
Distoseptispora_obclavata_MFLUCC_18_0329	0.0184332	0.0184332	0.0184332	0.0184332	0.0599078	0.0599078	0.016129	0.016129	0.0967742	0.0967742	0.0184332	0.0138249	0.0829493	0.0529954	0.0552995	0.016129	0.016129	0.0391705	0.062212	0.062212	0.0599078	0.0115207	0.016129	0.0253456	0.0691244	0.0230415	0.0230415	0.0184332	0.0760369	0.0184332	0.0230415	0.0184332	0.0207373	0.0184332	0.00691244	0.00921659	0.0552995	0.0552995	0.0184332	0.0184332	0.0184332	0.0714286	0.0806452	0.0184332	0.0138249	0.0184332	0.0207373	0.00691244	0.0230415
Distoseptispora_obpyriformis_MFLUCC_17_1694	0.0184332	0.0184332	0.0184332	0.0184332	0.0645161	0.0645161	0.016129	0.016129	0.101382	0.101382	0.0184332	0.016129	0.078341	0.0576037	0.0599078	0.016129	0.016129	0.0437788	0.062212	0.062212	0.0645161	0.0138249	0.0138249	0.0230415	0.0691244	0.0207373	0.0230415	0.0184332	0.0760369	0.0184332	0.0230415	0.016129	0.0253456	0.0184332	0.00921659	0.0184332	0.0599078	0.0599078	0.0184332	0.0184332	0.0184332	0.0691244	0.078341	0.0184332	0.016129	0.0184332	0.0207373	0.016129	0.0207373
Distoseptispora_obpyriformis_DLUCC_0867	0.0184332	0.0184332	0.0184332	0.0184332	0.0645161	0.0645161	0.016129	0.016129	0.101382	0.101382	0.0184332	0.016129	0.078341	0.0576037	0.0599078	0.016129	0.016129	0.0437788	0.062212	0.062212	0.0645161	0.0138249	0.0138249	0.0230415	0.0691244	0.0207373	0.0230415	0.0184332	0.0760369	0.0184332	0.0230415	0.016129	0.0253456	0.0184332	0.00921659	0.0184332	0.0599078	0.0599078	0.0184332	0.0184332	0.0184332	0.0691244	0.078341	0.0184332	0.016129	0.0184332	0.0207373	0.016129	0.0207373
Distoseptispora_olivaceoviridis_MFLU_24_0290	0	0	0	0	0.0599078	0.0599078	0.00230415	0.00230415	0.0875576	0.0875576	0.00460829	0.00921659	0.0760369	0.0576037	0.0552995	0.00230415	0.00230415	0.0414747	0.0599078	0.0599078	0.0599078	0.016129	0.00691244	0.016129	0.062212	0.00460829	0.00460829	0	0.0737327	0	0.00460829	0.00921659	0.0115207	0	0.0115207	0.00921659	0.0552995	0.0552995	0	0	0	0.0668203	0.0760369	0	0.0138249	0.00460829	0.00691244	0.016129	0.00460829
Distoseptispora_pachyconidia_KUMCC_21_10724	0	0	0	0	0.0599078	0.0599078	0.00230415	0.00230415	0.0875576	0.0875576	0.00460829	0.00921659	0.0760369	0.0576037	0.0552995	0.00230415	0.00230415	0.0414747	0.0599078	0.0599078	0.0599078	0.016129	0.00691244	0.016129	0.062212	0.00460829	0.00460829	0	0.0737327	0	0.00460829	0.00921659	0.0115207	0	0.0115207	0.00921659	0.0552995	0.0552995	0	0	0	0.0668203	0.0760369	0	0.0138249	0.00460829	0.00691244	0.016129	0.00460829
Distoseptispora_palmarum_MFLUCC_18_1446	0.0806452	0.0806452	0.0806452	0.0806452	0.0829493	0.0829493	0.078341	0.078341	0.110599	0.105991	0.0806452	0.0760369	0.062212	0.078341	0.078341	0.078341	0.078341	0.0921659	0.0668203	0.0668203	0.0829493	0.0806452	0.0737327	0.078341	0.0691244	0.0760369	0.0852535	0.0806452	0.0691244	0.0806452	0.0852535	0.0714286	0.0829493	0.0806452	0.078341	0.0760369	0.0760369	0.0760369	0.0806452	0.0806452	0.0806452	0.0599078	0.0829493	0.0806452	0.0852535	0.0806452	0.078341	0.0737327	0.0760369
Distoseptispora_phangngaensis_MFLUCC_16_0857	0.00230415	0.00230415	0.00230415	0.00230415	0.062212	0.062212	0.00460829	0.00460829	0.0898618	0.0898618	0.00691244	0.0115207	0.078341	0.0599078	0.0576037	0.00460829	0.00460829	0.0437788	0.062212	0.062212	0.062212	0.0184332	0.00921659	0.0184332	0.0645161	0.00691244	0.00691244	0.00230415	0.0760369	0.00230415	0.00691244	0.0115207	0.0138249	0.00230415	0.0138249	0.0115207	0.0576037	0.0576037	0.00230415	0.00230415	0.00230415	0.0691244	0.078341	0.00230415	0.016129	0.00691244	0.00921659	0.0184332	0.00691244
Distoseptispora_phragmiticola_GUCC_220201	0.0115207	0.0115207	0.0115207	0.0115207	0.0576037	0.0576037	0.00921659	0.00921659	0.09447	0.09447	0.0115207	0.0115207	0.078341	0.0552995	0.0529954	0.00921659	0.00921659	0.0368664	0.062212	0.062212	0.0576037	0.00460829	0.00921659	0.0184332	0.0645161	0.016129	0.016129	0.0115207	0.0760369	0.0115207	0.016129	0.0115207	0.0184332	0.0115207	0	0.0115207	0.0529954	0.0529954	0.0115207	0.0115207	0.0115207	0.0691244	0.078341	0.0115207	0.00691244	0.0115207	0.0138249	0.00921659	0.016129
Distoseptispora_phragmiticola_GUCC_220202	0.0115207	0.0115207	0.0115207	0.0115207	0.0576037	0.0576037	0.00921659	0.00921659	0.09447	0.09447	0.0115207	0.0115207	0.078341	0.0552995	0.0529954	0.00921659	0.00921659	0.0368664	0.062212	0.062212	0.0576037	0.00460829	0.00921659	0.0184332	0.0645161	0.016129	0.016129	0.0115207	0.0760369	0.0115207	0.016129	0.0115207	0.0184332	0.0115207	0	0.0115207	0.0529954	0.0529954	0.0115207	0.0115207	0.0115207	0.0691244	0.078341	0.0115207	0.00691244	0.0115207	0.0138249	0.00921659	0.016129
Distoseptispora_rayongensis_MFLUCC_18_0415	0.0115207	0.0115207	0.0115207	0.0115207	0.0576037	0.0576037	0.00921659	0.00921659	0.09447	0.09447	0.0115207	0.0115207	0.078341	0.0552995	0.0529954	0.00921659	0.00921659	0.0368664	0.062212	0.062212	0.0576037	0.00460829	0.00921659	0.0184332	0.0645161	0.016129	0.016129	0.0115207	0.0760369	0.0115207	0.016129	0.0115207	0.0184332	0.0115207	0	0.0115207	0.0529954	0.0529954	0.0115207	0.0115207	0.0115207	0.0691244	0.078341	0.0115207	0.00691244	0.0115207	0.0138249	0.00921659	0.016129
Distoseptispora_rayongensis_MFLUCC_18_1046	0.0115207	0.0115207	0.0115207	0.0115207	0.0576037	0.0576037	0.00921659	0.00921659	0.09447	0.09447	0.0115207	0.0115207	0.078341	0.0552995	0.0529954	0.00921659	0.00921659	0.0368664	0.062212	0.062212	0.0576037	0.00460829	0.00921659	0.0184332	0.0645161	0.016129	0.016129	0.0115207	0.0760369	0.0115207	0.016129	0.0115207	0.0184332	0.0115207	0	0.0115207	0.0529954	0.0529954	0.0115207	0.0115207	0.0115207	0.0691244	0.078341	0.0115207	0.00691244	0.0115207	0.0138249	0.00921659	0.016129
Distoseptispora_rostrata_MFLUCC_16_0969	0.0138249	0.0138249	0.0138249	0.0138249	0.0645161	0.0645161	0.0115207	0.0115207	0.0898618	0.0898618	0.0138249	0.00921659	0.0806452	0.062212	0.0599078	0.0115207	0.0115207	0.0414747	0.0576037	0.0576037	0.0645161	0.016129	0.0115207	0.0207373	0.0645161	0.0184332	0.0184332	0.0138249	0.0714286	0.0138249	0.016129	0.00921659	0.0115207	0.0138249	0.0115207	0.00921659	0.0599078	0.0599078	0.0138249	0.0138249	0.0138249	0.0668203	0.078341	0.0138249	0.0138249	0.0138249	0.0207373	0.00691244	0.0184332
Distoseptispora_rostrata_DLUCC_0885	0.0138249	0.0138249	0.0138249	0.0138249	0.0645161	0.0645161	0.0115207	0.0115207	0.0898618	0.0898618	0.0138249	0.00921659	0.0806452	0.062212	0.0599078	0.0115207	0.0115207	0.0414747	0.0576037	0.0576037	0.0645161	0.016129	0.0115207	0.0207373	0.0645161	0.0184332	0.0184332	0.0138249	0.0714286	0.0138249	0.016129	0.00921659	0.0115207	0.0138249	0.0115207	0.00921659	0.0599078	0.0599078	0.0138249	0.0138249	0.0138249	0.0668203	0.078341	0.0138249	0.0138249	0.0138249	0.0207373	0.00691244	0.0184332
Distoseptispora_saprophytica_MFLUCC_18_1238	0.0829493	0.0829493	0.0829493	0.0829493	0.0875576	0.0875576	0.0806452	0.0806452	0.126728	0.12212	0.0829493	0.0737327	0.0806452	0.0829493	0.0829493	0.0806452	0.0806452	0.09447	0.0760369	0.0760369	0.0875576	0.0829493	0.0760369	0.0806452	0.0829493	0.0829493	0.0875576	0.0829493	0.0737327	0.0829493	0.0875576	0.0737327	0.0760369	0.0829493	0.0806452	0.0737327	0.0852535	0.0852535	0.0829493	0.0829493	0.0829493	0.0737327	0.0806452	0.0829493	0.0875576	0.0829493	0.0852535	0.0714286	0.0829493
Distoseptispora_septata_GZCC22_0078	0.00691244	0.00691244	0.00691244	0.00691244	0.0576037	0.0576037	0.00460829	0.00460829	0.0898618	0.0898618	0.00691244	0.0115207	0.0737327	0.0552995	0.0529954	0.00460829	0.00460829	0.0414747	0.062212	0.062212	0.0576037	0.0138249	0.00921659	0.0184332	0.0645161	0.00691244	0.0115207	0.00691244	0.0714286	0.00691244	0.0115207	0.0115207	0.0138249	0.00691244	0.00921659	0.0115207	0.0529954	0.0529954	0.00691244	0.00691244	0.00691244	0.0645161	0.0760369	0.00691244	0.0115207	0.00691244	0.00460829	0.0184332	0.00691244
Distoseptispora_sinensis_HJAUP_C2044	0	0	0	0	0.0599078	0.0599078	0.00230415	0.00230415	0.0875576	0.0875576	0.00460829	0.00921659	0.0760369	0.0576037	0.0552995	0.00230415	0.00230415	0.0414747	0.0599078	0.0599078	0.0599078	0.016129	0.00691244	0.016129	0.062212	0.00460829	0.00460829	0	0.0737327	0	0.00460829	0.00921659	0.0115207	0	0.0115207	0.00921659	0.0552995	0.0552995	0	0	0	0.0668203	0.0760369	0	0.0138249	0.00460829	0.00691244	0.016129	0.00460829
Distoseptispora_sichuanensis_KUNCC_23_15519	0.00230415	0.00230415	0.00230415	0.00230415	0.062212	0.062212	0.00460829	0.00460829	0.0898618	0.0898618	0.00691244	0.0115207	0.078341	0.0599078	0.0576037	0.00460829	0.00460829	0.0437788	0.062212	0.062212	0.062212	0.0184332	0.00921659	0.0184332	0.0645161	0.00691244	0.00691244	0.00230415	0.0760369	0.00230415	0.00691244	0.0115207	0.0138249	0.00230415	0.0138249	0.0115207	0.0576037	0.0576037	0.00230415	0.00230415	0.00230415	0.0691244	0.078341	0.00230415	0.016129	0.00691244	0.00921659	0.0184332	0.00691244
Distoseptispora_songkhlaensis_MFLUCC_18_1234	0.0138249	0.0138249	0.0138249	0.0138249	0.0599078	0.0599078	0.0115207	0.0115207	0.0921659	0.0921659	0.0138249	0.00921659	0.0806452	0.0576037	0.0552995	0.0115207	0.0115207	0.0368664	0.0599078	0.0599078	0.0599078	0.0115207	0.0115207	0.0207373	0.0668203	0.0184332	0.0184332	0.0138249	0.0737327	0.0138249	0.0184332	0.0138249	0.016129	0.0138249	0.00691244	0.00460829	0.0552995	0.0552995	0.0138249	0.0138249	0.0138249	0.0691244	0.078341	0.0138249	0.0138249	0.0138249	0.0207373	0.00230415	0.0184332
Distoseptispora_suae_CGMCC_3_24262	0.0691244	0.0691244	0.0691244	0.0691244	0.0207373	0.0207373	0.0668203	0.0668203	0.0921659	0.0921659	0.0691244	0.0645161	0.0668203	0.0184332	0.0230415	0.0668203	0.0668203	0.0760369	0.0852535	0.0852535	0.0207373	0.0714286	0.062212	0.0668203	0.0760369	0.0737327	0.0737327	0.0691244	0.0691244	0.0691244	0.0737327	0.0645161	0.0760369	0.0691244	0.0668203	0.0645161	0.0138249	0.0138249	0.0691244	0.0691244	0.0691244	0.0691244	0.0967742	0.0691244	0.0691244	0.0691244	0.0714286	0.0714286	0.0737327
Distoseptispora_subtropica_HJAUP_C2528	0.0552995	0.0552995	0.0552995	0.0552995	0.00691244	0.00691244	0.0529954	0.0529954	0.0921659	0.0875576	0.0552995	0.0506912	0.0691244	0.00460829	0	0.0529954	0.0529954	0.0691244	0.0829493	0.0829493	0.00691244	0.0576037	0.0483871	0.0576037	0.078341	0.0599078	0.0599078	0.0552995	0.0714286	0.0552995	0.0599078	0.0506912	0.062212	0.0552995	0.0529954	0.0506912	0.00921659	0.00921659	0.0552995	0.0552995	0.0552995	0.0714286	0.0921659	0.0552995	0.0552995	0.0552995	0.0576037	0.0576037	0.0599078
Distoseptispora_subtropica_HJAUP_C2535	0.0115207	0.0115207	0.0115207	0.0115207	0.062212	0.062212	0.00921659	0.00921659	0.09447	0.09447	0.0115207	0.0115207	0.0760369	0.0552995	0.0576037	0.00921659	0.00921659	0.0391705	0.0599078	0.0599078	0.062212	0.00921659	0.00921659	0.0184332	0.062212	0.016129	0.016129	0.0115207	0.0737327	0.0115207	0.016129	0.0115207	0.0184332	0.0115207	0.00460829	0.0115207	0.0576037	0.0576037	0.0115207	0.0115207	0.0115207	0.0668203	0.0760369	0.0115207	0.0115207	0.0115207	0.0184332	0.00921659	0.016129
Distoseptispora_suoluoensis_MFLUCC_17_0224	0.0552995	0.0552995	0.0552995	0.0552995	0.00691244	0.00691244	0.0529954	0.0529954	0.0921659	0.0875576	0.0552995	0.0506912	0.0691244	0.00460829	0	0.0529954	0.0529954	0.0691244	0.0829493	0.0829493	0.00691244	0.0576037	0.0483871	0.0576037	0.078341	0.0599078	0.0599078	0.0552995	0.0714286	0.0552995	0.0599078	0.0506912	0.062212	0.0552995	0.0529954	0.0506912	0.00921659	0.00921659	0.0552995	0.0552995	0.0552995	0.0714286	0.0921659	0.0552995	0.0552995	0.0552995	0.0576037	0.0576037	0.0599078
Distoseptispora_suoluoensis_MFLUCC_17_0854	0.0552995	0.0552995	0.0552995	0.0552995	0.00691244	0.00691244	0.0529954	0.0529954	0.0921659	0.0875576	0.0552995	0.0506912	0.0691244	0.00460829	0	0.0529954	0.0529954	0.0691244	0.0829493	0.0829493	0.00691244	0.0576037	0.0483871	0.0576037	0.078341	0.0599078	0.0599078	0.0552995	0.0714286	0.0552995	0.0599078	0.0506912	0.062212	0.0552995	0.0529954	0.0506912	0.00921659	0.00921659	0.0552995	0.0552995	0.0552995	0.0714286	0.0921659	0.0552995	0.0552995	0.0552995	0.0576037	0.0576037	0.0599078
Distoseptispora_tectonae_MFLUCC_12_0291	0	0	0	0	0.0599078	0.0599078	0.00230415	0.00230415	0.0875576	0.0875576	0.00460829	0.00921659	0.0760369	0.0576037	0.0552995	0.00230415	0.00230415	0.0414747	0.0599078	0.0599078	0.0599078	0.016129	0.00691244	0.016129	0.062212	0.00460829	0.00460829	0	0.0737327	0	0.00460829	0.00921659	0.0115207	0	0.0115207	0.00921659	0.0552995	0.0552995	0	0	0	0.0668203	0.0760369	0	0.0138249	0.00460829	0.00691244	0.016129	0.00460829
Distoseptispora_tectonae_MFLU_20_0262	0	0	0	0	0.0599078	0.0599078	0.00230415	0.00230415	0.0875576	0.0875576	0.00460829	0.00921659	0.0760369	0.0576037	0.0552995	0.00230415	0.00230415	0.0414747	0.0599078	0.0599078	0.0599078	0.016129	0.00691244	0.016129	0.062212	0.00460829	0.00460829	0	0.0737327	0	0.00460829	0.00921659	0.0115207	0	0.0115207	0.00921659	0.0552995	0.0552995	0	0	0	0.0668203	0.0760369	0	0.0138249	0.00460829	0.00691244	0.016129	0.00460829
Distoseptispora_tectonigena_MFLUCC_12_0292	0	0	0	0	0.0599078	0.0599078	0.00230415	0.00230415	0.0875576	0.0875576	0.00460829	0.00921659	0.0760369	0.0576037	0.0552995	0.00230415	0.00230415	0.0414747	0.0599078	0.0599078	0.0599078	0.016129	0.00691244	0.016129	0.062212	0.00460829	0.00460829	0	0.0737327	0	0.00460829	0.00921659	0.0115207	0	0.0115207	0.00921659	0.0552995	0.0552995	0	0	0	0.0668203	0.0760369	0	0.0138249	0.00460829	0.00691244	0.016129	0.00460829
Distoseptispora_thailandica_MFLUCC_16_0270	0	0	0	0	0.0599078	0.0599078	0.00230415	0.00230415	0.0875576	0.0875576	0.00460829	0.00921659	0.0760369	0.0576037	0.0552995	0.00230415	0.00230415	0.0414747	0.0599078	0.0599078	0.0599078	0.016129	0.00691244	0.016129	0.062212	0.00460829	0.00460829	0	0.0737327	0	0.00460829	0.00921659	0.0115207	0	0.0115207	0.00921659	0.0552995	0.0552995	0	0	0	0.0668203	0.0760369	0	0.0138249	0.00460829	0.00691244	0.016129	0.00460829
Distoseptispora_thysanolaenae_KUN_HKAS_112710	0.0115207	0.0115207	0.0115207	0.0115207	0.062212	0.062212	0.00921659	0.00921659	0.0852535	0.0852535	0.0115207	0.00691244	0.078341	0.0599078	0.0576037	0.00921659	0.00921659	0.0391705	0.0529954	0.0529954	0.062212	0.0184332	0.00921659	0.0184332	0.0599078	0.016129	0.016129	0.0115207	0.0668203	0.0115207	0.0115207	0.00691244	0.00921659	0.0115207	0.0138249	0.00691244	0.0576037	0.0576037	0.0115207	0.0115207	0.0115207	0.062212	0.0760369	0.0115207	0.016129	0.0115207	0.0184332	0.00921659	0.016129
Distoseptispora_thysanolaenae_KUN_HKAS_102247	0.0115207	0.0115207	0.0115207	0.0115207	0.062212	0.062212	0.00921659	0.00921659	0.0852535	0.0852535	0.0115207	0.00691244	0.078341	0.0599078	0.0576037	0.00921659	0.00921659	0.0391705	0.0529954	0.0529954	0.062212	0.0184332	0.00921659	0.0184332	0.0599078	0.016129	0.016129	0.0115207	0.0668203	0.0115207	0.0115207	0.00691244	0.00921659	0.0115207	0.0138249	0.00691244	0.0576037	0.0576037	0.0115207	0.0115207	0.0115207	0.062212	0.0760369	0.0115207	0.016129	0.0115207	0.0184332	0.00921659	0.016129
Distoseptispora_tropica_GZCC22_0076	0.0737327	0.0737327	0.0737327	0.0737327	0.0990783	0.0990783	0.0714286	0.0714286	0.126728	0.119816	0.0737327	0.0645161	0.103687	0.0967742	0.0967742	0.0714286	0.0714286	0.0668203	0.078341	0.078341	0.0990783	0.0691244	0.0668203	0.0714286	0.0875576	0.078341	0.078341	0.0737327	0.0967742	0.0737327	0.078341	0.0645161	0.062212	0.0737327	0.0691244	0.0645161	0.09447	0.09447	0.0737327	0.0737327	0.0737327	0.0921659	0.0921659	0.0737327	0.0760369	0.0737327	0.078341	0.062212	0.078341
Distoseptispora_verrucosa_HKAS_112652	0.0576037	0.0576037	0.0576037	0.0576037	0.00921659	0.00921659	0.0552995	0.0552995	0.0898618	0.0852535	0.0576037	0.0529954	0.0668203	0.00691244	0.00230415	0.0552995	0.0552995	0.0714286	0.0852535	0.0852535	0.00921659	0.0552995	0.0506912	0.0552995	0.0806452	0.062212	0.062212	0.0576037	0.0737327	0.0576037	0.062212	0.0529954	0.0645161	0.0576037	0.0552995	0.0529954	0.0115207	0.0115207	0.0576037	0.0576037	0.0576037	0.0737327	0.09447	0.0576037	0.0576037	0.0576037	0.0599078	0.0599078	0.062212
Distoseptispora_wuzhishanensis_GZCC22_0077	0	0	0	0	0.0599078	0.0599078	0.00230415	0.00230415	0.0875576	0.0875576	0.00460829	0.00921659	0.0760369	0.0576037	0.0552995	0.00230415	0.00230415	0.0414747	0.0599078	0.0599078	0.0599078	0.016129	0.00691244	0.016129	0.062212	0.00460829	0.00460829	0	0.0737327	0	0.00460829	0.00921659	0.0115207	0	0.0115207	0.00921659	0.0552995	0.0552995	0	0	0	0.0668203	0.0760369	0	0.0138249	0.00460829	0.00691244	0.016129	0.00460829
Distoseptispora_xinpingensis_KUNCC_22_12667	0.00460829	0.00460829	0.00460829	0.00460829	0.0599078	0.0599078	0.00230415	0.00230415	0.0875576	0.0875576	0.00460829	0.00460829	0.0760369	0.0576037	0.0552995	0.00230415	0.00230415	0.0414747	0.0552995	0.0552995	0.0599078	0.016129	0.00691244	0.016129	0.062212	0.00921659	0.00921659	0.00460829	0.0691244	0.00460829	0.00921659	0.00921659	0.00691244	0.00460829	0.0115207	0.00460829	0.0552995	0.0552995	0.00460829	0.00460829	0.00460829	0.0645161	0.0737327	0.00460829	0.0138249	0.00460829	0.0115207	0.0115207	0.00921659
Distoseptispora_xishuangbannaensis_KUMCC_17_0290	0.0483871	0.0483871	0.0483871	0.0483871	0.103687	0.103687	0.0506912	0.0506912	0.12212	0.12212	0.0529954	0.0576037	0.119816	0.101382	0.0990783	0.0506912	0.0506912	0.0852535	0.103687	0.103687	0.103687	0.0645161	0.0552995	0.0645161	0.105991	0.0529954	0.0529954	0.0483871	0.117512	0.0483871	0.0529954	0.0529954	0.0552995	0.0483871	0.0599078	0.0576037	0.0990783	0.0990783	0.0483871	0.0483871	0.0483871	0.110599	0.112903	0.0483871	0.062212	0.0529954	0.0552995	0.0599078	0.0529954
Distoseptispora_yichunensis_HJAUP_C1065	0.00460829	0.00460829	0.00460829	0.00460829	0.0645161	0.0645161	0.00691244	0.00691244	0.0921659	0.0921659	0.00921659	0.0138249	0.078341	0.0576037	0.0599078	0.00691244	0.00691244	0.0460829	0.062212	0.062212	0.0645161	0.0207373	0.0115207	0.0207373	0.0645161	0.00921659	0.00921659	0.00460829	0.0760369	0.00460829	0.00921659	0.0138249	0.016129	0.00460829	0.016129	0.0138249	0.0599078	0.0599078	0.00460829	0.00460829	0.00460829	0.0691244	0.078341	0.00460829	0.0184332	0.00921659	0.0115207	0.0207373	0.00921659
Distoseptispora_yongxiuensis_JAUCC_4725	0.0552995	0.0552995	0.0552995	0.0552995	0.00691244	0.00691244	0.0529954	0.0529954	0.0921659	0.0875576	0.0552995	0.0506912	0.0691244	0.00460829	0	0.0529954	0.0529954	0.0691244	0.0829493	0.0829493	0.00691244	0.0576037	0.0483871	0.0576037	0.078341	0.0599078	0.0599078	0.0552995	0.0714286	0.0552995	0.0599078	0.0506912	0.062212	0.0552995	0.0529954	0.0506912	0.00921659	0.00921659	0.0552995	0.0552995	0.0552995	0.0714286	0.0921659	0.0552995	0.0552995	0.0552995	0.0576037	0.0576037	0.0599078
Distoseptispora_yunjushanensis_JAUCC_4724	0.0115207	0.0115207	0.0115207	0.0115207	0.0576037	0.0576037	0.00921659	0.00921659	0.0898618	0.0898618	0.0115207	0.0115207	0.0829493	0.0552995	0.0529954	0.00921659	0.00921659	0.0391705	0.0668203	0.0668203	0.0576037	0.00921659	0.00921659	0.0184332	0.0691244	0.016129	0.016129	0.0115207	0.0806452	0.0115207	0.016129	0.0115207	0.0184332	0.0115207	0.00921659	0.00691244	0.0529954	0.0529954	0.0115207	0.0115207	0.0115207	0.0737327	0.0829493	0.0115207	0.0115207	0.0115207	0.0184332	0.00921659	0.016129
Distoseptispora_yunjushanensis_HJAUP_C1307	0.0138249	0.0138249	0.0138249	0.0138249	0.0599078	0.0599078	0.0115207	0.0115207	0.0921659	0.0921659	0.0138249	0.0138249	0.0806452	0.0576037	0.0552995	0.0115207	0.0115207	0.0368664	0.0645161	0.0645161	0.0599078	0.00691244	0.0115207	0.0207373	0.0668203	0.0184332	0.0184332	0.0138249	0.078341	0.0138249	0.0184332	0.0138249	0.0207373	0.0138249	0.00691244	0.00921659	0.0552995	0.0552995	0.0138249	0.0138249	0.0138249	0.0714286	0.0806452	0.0138249	0.0138249	0.0138249	0.0207373	0.00691244	0.0184332
Distoseptispora_yunnanensis_MFLUCC_20_0153	0.0138249	0.0138249	0.0138249	0.0138249	0.0599078	0.0599078	0.0115207	0.0115207	0.0921659	0.0921659	0.0138249	0.0138249	0.0714286	0.0576037	0.0552995	0.0115207	0.0115207	0.0506912	0.0552995	0.0552995	0.0599078	0.0207373	0.016129	0.0207373	0.062212	0.0184332	0.0184332	0.0138249	0.0691244	0.0138249	0.0184332	0.0184332	0.016129	0.0138249	0.0207373	0.0138249	0.0552995	0.0552995	0.0138249	0.0138249	0.0138249	0.0645161	0.0737327	0.0138249	0.0230415	0.0138249	0.0207373	0.0207373	0.0184332
[truncated: 65 more columns]

## Sheet: Caption
Table S2. Estimates of Evolutionary Divergence between Sequences
The number of base differences per site from between sequences are shown. The analysis involved 115 nucleotide sequences. Codon positions included were 1st+2nd+3rd+Noncoding. All positions containing gaps and missing data were eliminated. There were a total of 434 positions in the final dataset. Evolutionary analyses were conducted in MEGA7 [1].
1. Kumar S., Stecher G., and Tamura K. (2016). MEGA7: Molecular Evolutionary Genetics Analysis version 7.0 for bigger datasets.Molecular Biology and Evolution 33:1870-1874.
Disclaimer: Although utmost care has been taken to ensure the correctness of the caption, the caption text is provided "as is" without any warranty of any kind. Authors advise the user to carefully check the caption prior to its use for any purpose and report any errors or problems to the authors immediately (www.megasoftware.net). In no event shall the authors and their employers be liable for a…
